# Supplementary material for: Improved Analytical Approach for Determination of Tropane Alkaloids in Leafy Vegetables Based on µ-QuEChERS Combined with HPLC-MS/MS
Source: Toxins (Basel). 2022 Sep 20;14(10):650. doi: 10.3390/toxins14100650 (PMC9612249; doi:10.3390/toxins14100650)
Supplement: Supplementary file 1 [file toxins-14-00650-s001.zip]

Archive with 1 entries (1 files):
- toxins-1899431-supplementary.pdf
